# Supplementary material for: Limited Added Diagnostic Value of Whole Genome Sequencing in Genetic Testing of Inherited Retinal Diseases in a Swiss Patient Cohort
Source: Int J Mol Sci. 2024 Jun 13;25(12):6540. doi: 10.3390/ijms25126540 (PMC11203445; doi:10.3390/ijms25126540)
Supplement: Supplementary file 1 [file ijms-25-06540-s001.zip]

Archive with 4 entries (4 files):
- Manuscript_WGS_Figure_S1.pdf
- Manuscript_WGS_Table_S1.pdf
- Manuscript_WGS_Table_S2.pdf
- Manuscript_WGS_Table_S3.pdf
